# Supplementary material for: Two freshwater shrimp species of the genus Caridina (Decapoda, Caridea, Atyidae) from Dawanshan Island, Guangdong, China, with the description of a new species
Source: Zookeys. 2020 Apr 1;923:15–32. doi: 10.3897/zookeys.923.48593 (PMC7142168; doi:10.3897/zookeys.923.48593)
Supplement: XML Treatment for Caridina serrata [file zookeys.923.48593-treatment1.xml]

<!DOCTYPE tp:taxon-treatment
  PUBLIC "-//TaxonX//DTD Taxonomic Treatment Publishing DTD v0 20100105//EN" "tax-treatment-NSO.dtd">
<tp:taxon-treatment xmlns:tp="http://www.plazi.org/taxpub"><tp:treatment-meta><kwd-group><label>Taxon classification</label><kwd><named-content xmlns:xlink="http://www.w3.org/1999/xlink" content-type="kingdom">Animalia</named-content></kwd><kwd><named-content xmlns:xlink="http://www.w3.org/1999/xlink" content-type="order">Decapoda</named-content></kwd><kwd><named-content xmlns:xlink="http://www.w3.org/1999/xlink" content-type="family">Atyidae</named-content></kwd></kwd-group><mixed-citation publication-type="journal"><person-group><name><surname>Chen</surname><given-names>Qing-Hua</given-names></name><name><surname>Chen</surname><given-names>Wen-Jian</given-names></name><name><surname>Zheng</surname><given-names>Xiao-Zhuang</given-names></name><name><surname>Guo</surname><given-names>Zhao-Liang</given-names></name></person-group><article-title>Two freshwater shrimp species of the genus <italic><tp:taxon-name><tp:taxon-name-part taxon-name-part-type="genus" reg="Caridina">Caridina</tp:taxon-name-part></tp:taxon-name></italic> (<tp:taxon-name><tp:taxon-name-part taxon-name-part-type="order">Decapoda</tp:taxon-name-part></tp:taxon-name>, <tp:taxon-name><tp:taxon-name-part taxon-name-part-type="infraorder">Caridea</tp:taxon-name-part></tp:taxon-name>, <tp:taxon-name><tp:taxon-name-part taxon-name-part-type="family">Atyidae</tp:taxon-name-part></tp:taxon-name>) from Dawanshan Island, Guangdong, China, with the description of a new species</article-title><source>Zookeys</source><day>01</day><month>4</month><year>2020</year><volume>923</volume><fpage>15</fpage><lpage>32</lpage><pub-id pub-id-type="doi">10.3897/zookeys.923.48593</pub-id></mixed-citation></tp:treatment-meta><tp:nomenclature><tp:taxon-name><object-id xmlns:xlink="http://www.w3.org/1999/xlink" content-type="arpha" xlink:type="simple">2FE57FAC-DC28-5D86-A1F8-60EDCE685663</object-id>
              <tp:taxon-name-part taxon-name-part-type="genus" reg="Caridina">Caridina</tp:taxon-name-part>
              <tp:taxon-name-part taxon-name-part-type="species" reg="serrata">serrata</tp:taxon-name-part>
            </tp:taxon-name><tp:taxon-authority>Stimpson, 1860</tp:taxon-authority><xref ref-type="fig" rid="F2">Figs 2B, C</xref><xref ref-type="fig" rid="F3">, 3B, C</xref><tp:nomenclature-citation-list><tp:nomenclature-citation><tp:taxon-name>
                  <tp:taxon-name-part taxon-name-part-type="genus" reg="Caridina">Caridina</tp:taxon-name-part> <tp:taxon-name-part taxon-name-part-type="species" reg="serrata">serrata</tp:taxon-name-part></tp:taxon-name><comment>Stimpson, 1860: 29 [type locality: Hong Kong, China].</comment></tp:nomenclature-citation><tp:nomenclature-citation><tp:taxon-name>
                  <tp:taxon-name-part taxon-name-part-type="genus" reg="Caridina">Caridina</tp:taxon-name-part> <tp:taxon-name-part taxon-name-part-type="species" reg="serrata">serrata</tp:taxon-name-part></tp:taxon-name><comment>-<xref ref-type="bibr" rid="B19">Ortmann 1894</xref>: 406; <xref ref-type="bibr" rid="B1">Bouvier 1905</xref>: 76; <xref ref-type="bibr" rid="B2">1925</xref>: 258, fig. 593; <xref ref-type="bibr" rid="B14">Kemp 1918</xref>: 289, fig. 12; <xref ref-type="bibr" rid="B3">Cai and Ng 1999</xref>: 1605, figs 2, 3; <xref ref-type="bibr" rid="B16">Liang 2004</xref>: 173, fig. 83; <xref ref-type="bibr" rid="B4">Chen et al. 2018</xref>: 315, figs 2, 3.</comment></tp:nomenclature-citation></tp:nomenclature-citation-list></tp:nomenclature><tp:treatment-sec sec-type="material" id="SECID0EPQAE"><title>Material examined.</title><p>13 females, <abbrev xmlns:xlink="http://www.w3.org/1999/xlink" xlink:title="carapace length" id="ABBRID0EVQAE" xlink:type="simple">cl</abbrev> 3.5–6.8 mm, 2 ovigerous <abbrev xmlns:xlink="http://www.w3.org/1999/xlink" xlink:title="carapace length" id="ABBRID0EZQAE" xlink:type="simple">cl</abbrev> 3.7–5.6 mm, 5 males <abbrev xmlns:xlink="http://www.w3.org/1999/xlink" xlink:title="carapace length" id="ABBRID0E4QAE" xlink:type="simple">cl</abbrev> 3.0–5.8 mm, a small pool (<named-content xmlns:xlink="http://www.w3.org/1999/xlink" content-type="dwc:verbatimCoordinates" xlink:type="simple"><named-content content-type="geo-json" specific-use="{&#34;type&#34;:&#34;Point&#34;,&#34;coordinates&#34;:[113.715417,21.946833]}" id="NCID0EERAE" xlink:type="simple">21°56'48.6"N, 113°42'55.5"E</named-content></named-content>, <abbrev xmlns:xlink="http://www.w3.org/1999/xlink" xlink:title="altitude" id="ABBRID0EJRAE" xlink:type="simple">al</abbrev>. 5.4 m, <abbrev xmlns:xlink="http://www.w3.org/1999/xlink" xlink:title="sampling station" id="ABBRID0ENRAE" xlink:type="simple">stn</abbrev> 2), 27 June 2017, <abbrev xmlns:xlink="http://www.w3.org/1999/xlink" xlink:title="sample collectors" id="ABBRID0ERRAE" xlink:type="simple">coll</abbrev>. Z. L. Guo, W. J. Chen; 17 females, <abbrev xmlns:xlink="http://www.w3.org/1999/xlink" xlink:title="carapace length" id="ABBRID0EVRAE" xlink:type="simple">cl</abbrev> 3.4–6.6 mm, 2 ovigerous females, <abbrev xmlns:xlink="http://www.w3.org/1999/xlink" xlink:title="carapace length" id="ABBRID0EZRAE" xlink:type="simple">cl</abbrev> 4.1–5.6 mm, 15 males, <abbrev xmlns:xlink="http://www.w3.org/1999/xlink" xlink:title="carapace length" id="ABBRID0E4RAE" xlink:type="simple">cl</abbrev> 2.9–5.5 mm, a small stream (<named-content xmlns:xlink="http://www.w3.org/1999/xlink" content-type="dwc:verbatimCoordinates" xlink:type="simple"><named-content content-type="geo-json" specific-use="{&#34;type&#34;:&#34;Point&#34;,&#34;coordinates&#34;:[113.714278,21.945444]}" id="NCID0EESAE" xlink:type="simple">21°56'43.6"N, 113°42'51.4"E</named-content></named-content>, <abbrev xmlns:xlink="http://www.w3.org/1999/xlink" xlink:title="altitude" id="ABBRID0EJSAE" xlink:type="simple">al</abbrev>. 27.2 m, <abbrev xmlns:xlink="http://www.w3.org/1999/xlink" xlink:title="sampling station" id="ABBRID0ENSAE" xlink:type="simple">stn</abbrev> 3), 27 June 2017, <abbrev xmlns:xlink="http://www.w3.org/1999/xlink" xlink:title="sample collectors" id="ABBRID0ERSAE" xlink:type="simple">coll</abbrev>. Z. L. Guo, W. J. Chen; 5 females, <abbrev xmlns:xlink="http://www.w3.org/1999/xlink" xlink:title="carapace length" id="ABBRID0EVSAE" xlink:type="simple">cl</abbrev> 3.1–6.9 mm, 3 ovigerous, <abbrev xmlns:xlink="http://www.w3.org/1999/xlink" xlink:title="carapace length" id="ABBRID0EZSAE" xlink:type="simple">cl</abbrev> 3.5–5.8 mm, 3 males, <abbrev xmlns:xlink="http://www.w3.org/1999/xlink" xlink:title="carapace length" id="ABBRID0E4SAE" xlink:type="simple">cl</abbrev> 3.0–5.2 mm, a small stream (<named-content xmlns:xlink="http://www.w3.org/1999/xlink" content-type="dwc:verbatimCoordinates" xlink:type="simple"><named-content content-type="geo-json" specific-use="{&#34;type&#34;:&#34;Point&#34;,&#34;coordinates&#34;:[113.725944,21.937667]}" id="NCID0EETAE" xlink:type="simple">21°56'15.6"N, 113°43'33.4"E</named-content></named-content>, <abbrev xmlns:xlink="http://www.w3.org/1999/xlink" xlink:title="altitude" id="ABBRID0EJTAE" xlink:type="simple">al</abbrev>. 186.6 m, <abbrev xmlns:xlink="http://www.w3.org/1999/xlink" xlink:title="sampling station" id="ABBRID0ENTAE" xlink:type="simple">stn</abbrev> 4), 28 June 2017, <abbrev xmlns:xlink="http://www.w3.org/1999/xlink" xlink:title="sample collectors" id="ABBRID0ERTAE" xlink:type="simple">coll</abbrev>. Z. L. Guo, W. J. Chen; 7 females, <abbrev xmlns:xlink="http://www.w3.org/1999/xlink" xlink:title="carapace length" id="ABBRID0EVTAE" xlink:type="simple">cl</abbrev> 3.4–6.9 mm, 4 males, <abbrev xmlns:xlink="http://www.w3.org/1999/xlink" xlink:title="carapace length" id="ABBRID0EZTAE" xlink:type="simple">cl</abbrev> 3.5–5.7 mm, a small stream (<named-content xmlns:xlink="http://www.w3.org/1999/xlink" content-type="dwc:verbatimCoordinates" xlink:type="simple"><named-content content-type="geo-json" specific-use="{&#34;type&#34;:&#34;Point&#34;,&#34;coordinates&#34;:[113.724722,21.934111]}" id="NCID0EAUAE" xlink:type="simple">21°56'02.8"N, 113°43'29.0"E</named-content></named-content>, <abbrev xmlns:xlink="http://www.w3.org/1999/xlink" xlink:title="altitude" id="ABBRID0EFUAE" xlink:type="simple">al</abbrev>. 122.8 m, <abbrev xmlns:xlink="http://www.w3.org/1999/xlink" xlink:title="sampling station" id="ABBRID0EJUAE" xlink:type="simple">stn</abbrev> 5), 28 June 2017, <abbrev xmlns:xlink="http://www.w3.org/1999/xlink" xlink:title="sample collectors" id="ABBRID0ENUAE" xlink:type="simple">coll</abbrev>. Z. L. Guo, W. J. Chen.</p></tp:treatment-sec><tp:treatment-sec sec-type="remarks" id="SECID0ERUAE"><title>Remarks.</title><p>The present specimens are in agreement with the description and illustrations of <xref ref-type="bibr" rid="B3">Cai and Ng (1999)</xref> and <xref ref-type="bibr" rid="B16">Liang (2004)</xref>. <italic><tp:taxon-name><tp:taxon-name-part taxon-name-part-type="genus" reg="Caridina">Caridina</tp:taxon-name-part> <tp:taxon-name-part taxon-name-part-type="species" reg="serrata">serrata</tp:taxon-name-part></tp:taxon-name></italic> is highly adaptable and prolific, distributed everywhere on the Wanshan Islands, such as Dong’ao Island, Guishan Island, and Wailingding Island (<xref ref-type="bibr" rid="B4">Chen et al. 2018</xref>). A close biogeographical connection of the atyid faunas among the Wanshan Islands is evident. This species is also distributed in Hong Kong (<xref ref-type="bibr" rid="B3">Cai and Ng 1999</xref>), Chaqiao, and Zhongshan City (<xref ref-type="bibr" rid="B16">Liang 2004</xref>).</p></tp:treatment-sec><tp:treatment-sec sec-type="Ecological notes" id="SECID0EWVAE"><title>Ecological notes.</title><p><italic><tp:taxon-name><tp:taxon-name-part taxon-name-part-type="genus" reg="Caridina">Caridina</tp:taxon-name-part> <tp:taxon-name-part taxon-name-part-type="species" reg="serrata">serrata</tp:taxon-name-part></tp:taxon-name></italic> is commonly found in pools, streams, and artificial ditches on the island. Sometimes, the stream connects with the sea. Sediment at the site comprised sand, pebbles and gravel patches between large boulders. Hill streams are within secondary forests and are covered with aquatic plant (Fig. <xref ref-type="fig" rid="F2">2B, C</xref>). The water parameters of the streams at the time of collection were: temperature 24–26 °C, pH 5.8–6.5, dissolved ammonia nitrogen 0.20–0.22 mgl<sup>-1</sup>, and dissolved oxygen 7.8–8.6 mgl<sup>-1</sup>; the water was clear and flowing. <italic><tp:taxon-name><tp:taxon-name-part taxon-name-part-type="genus" reg="Caridina">Caridina</tp:taxon-name-part> <tp:taxon-name-part taxon-name-part-type="species" reg="serrata">serrata</tp:taxon-name-part></tp:taxon-name></italic> is associated with dead leaves and aquatic plants, but also lives under pebbles and stones. The female carries fewer but large eggs (0.5–0.7 × 0.9–1.0 mm). The larvae go through direct development and hatch into benthic hatchlings that resemble miniature adults.</p><fig id="F2" position="float" orientation="portrait"><object-id xmlns:xlink="http://www.w3.org/1999/xlink" content-type="doi" xlink:type="simple">10.3897/zookeys.923.48593.figure2</object-id><object-id xmlns:xlink="http://www.w3.org/1999/xlink" content-type="arpha" xlink:type="simple">419EE9F5-9874-5BAB-98A5-861D5CC30B3F</object-id><label>Figure 2.</label><caption><p>Habitats of the two shrimp species in this study. <bold>A</bold> Habitat of <italic><tp:taxon-name><tp:taxon-name-part taxon-name-part-type="genus" reg="Caridina">Caridina</tp:taxon-name-part> <tp:taxon-name-part taxon-name-part-type="species" reg="tetrazona">tetrazona</tp:taxon-name-part></tp:taxon-name></italic> sp. nov. <bold>B, C</bold> habitat of <italic><tp:taxon-name><tp:taxon-name-part taxon-name-part-type="genus" reg="Caridina">C.</tp:taxon-name-part> <tp:taxon-name-part taxon-name-part-type="species" reg="serrata">serrata</tp:taxon-name-part></tp:taxon-name></italic>.</p></caption><graphic xmlns:xlink="http://www.w3.org/1999/xlink" xlink:href="zookeys-923-015-g002.jpg" position="float" orientation="portrait" xlink:type="simple" id="oo_396116.jpg"><uri content-type="original_file" xlink:type="simple">https://binary.pensoft.net/fig/396116</uri></graphic></fig></tp:treatment-sec><tp:treatment-sec sec-type="Coloration" id="SECID0EBYAE"><title>Coloration.</title><p>The live shrimp show light-red coloration and are translucent (Fig. <xref ref-type="fig" rid="F3">3B, C</xref>).</p></tp:treatment-sec><tp:treatment-sec sec-type="distribution" id="SECID0ELYAE"><title>Distribution.</title><p>Southern China (Hong Kong, Zhuhai City and Zhongshan City of Guangdong Province).</p><fig id="F3" position="float" orientation="portrait"><object-id xmlns:xlink="http://www.w3.org/1999/xlink" content-type="doi" xlink:type="simple">10.3897/zookeys.923.48593.figure3</object-id><object-id xmlns:xlink="http://www.w3.org/1999/xlink" content-type="arpha" xlink:type="simple">53D7D4DE-050A-5242-B0CC-7C1324EA8C26</object-id><label>Figure 3.</label><caption><p>Photos of live specimens of the two species of <italic><tp:taxon-name><tp:taxon-name-part taxon-name-part-type="genus" reg="Caridina">Caridina</tp:taxon-name-part></tp:taxon-name></italic> from Dawanshan Island. <bold>A</bold><italic><tp:taxon-name><tp:taxon-name-part taxon-name-part-type="genus" reg="Caridina">Caridina</tp:taxon-name-part> <tp:taxon-name-part taxon-name-part-type="species" reg="tetrazona">tetrazona</tp:taxon-name-part></tp:taxon-name></italic> sp. nov. <bold>B</bold> dorsal view of <italic><tp:taxon-name><tp:taxon-name-part taxon-name-part-type="genus" reg="Caridina">C.</tp:taxon-name-part> <tp:taxon-name-part taxon-name-part-type="species" reg="serrata">serrata</tp:taxon-name-part></tp:taxon-name></italic><bold>C</bold> lateral view of <italic><tp:taxon-name><tp:taxon-name-part taxon-name-part-type="genus" reg="Caridina">C.</tp:taxon-name-part> <tp:taxon-name-part taxon-name-part-type="species" reg="serrata">serrata</tp:taxon-name-part></tp:taxon-name></italic>.</p></caption><graphic xmlns:xlink="http://www.w3.org/1999/xlink" xlink:href="zookeys-923-015-g003.jpg" position="float" orientation="portrait" xlink:type="simple" id="oo_396117.jpg"><uri content-type="original_file" xlink:type="simple">https://binary.pensoft.net/fig/396117</uri></graphic></fig></tp:treatment-sec><ref-list><ref id="B19"><mixed-citation xmlns:xlink="http://www.w3.org/1999/xlink" xlink:type="simple"><person-group><name name-style="western"><surname>Ortmann</surname><given-names>AE</given-names></name></person-group> (<year>1894</year>) <article-title>A study of the systematic and geographical distribution of the decapod family <tp:taxon-name><tp:taxon-name-part taxon-name-part-type="family">Atyidae</tp:taxon-name-part></tp:taxon-name> Kingsley.</article-title><source>Proceedings of the Academy of Natural Sciences of Philadelphia</source><volume>46</volume>: <fpage>397</fpage>–<lpage>416</lpage>.</mixed-citation></ref><ref id="B1"><mixed-citation xmlns:xlink="http://www.w3.org/1999/xlink" xlink:type="simple"><person-group><name name-style="western"><surname>Bouvier</surname><given-names>LB</given-names></name></person-group> (<year>1905</year>) <article-title>Observations nouvelles sur les crevettes de la famille des Atyides.</article-title><source>Bulletin Scientifique de la France et de la Belgique</source><volume>39</volume>: <fpage>57</fpage>–<lpage>134</lpage>.</mixed-citation></ref><ref id="B2"><mixed-citation xmlns:xlink="http://www.w3.org/1999/xlink" xlink:type="simple"><person-group><name name-style="western"><surname>Bouvier</surname><given-names>LB</given-names></name></person-group> (<year>1925</year>) <article-title>Recherches sur la morphologie, les variations et la distribution systématique des crevettes d’eau douce de la famille des Atyidés.</article-title><source>Encyclopédie Entomologique</source><volume>4</volume>: <fpage>1</fpage>–<lpage>370</lpage>.</mixed-citation></ref><ref id="B14"><mixed-citation xmlns:xlink="http://www.w3.org/1999/xlink" xlink:type="simple"><person-group><name name-style="western"><surname>Kemp</surname><given-names>S</given-names></name></person-group> (<year>1918</year>) <article-title>Zoological results of a tour in the Far East. <tp:taxon-name><tp:taxon-name-part taxon-name-part-type="subphylum">Crustacea</tp:taxon-name-part></tp:taxon-name><tp:taxon-name><tp:taxon-name-part taxon-name-part-type="order">Decapoda</tp:taxon-name-part></tp:taxon-name> and <tp:taxon-name><tp:taxon-name-part taxon-name-part-type="order">Stomatopoda</tp:taxon-name-part></tp:taxon-name>.</article-title><source>Memoirs of the Asiatic Society of Bengal</source><volume>6</volume>: <fpage>218</fpage>–<lpage>297</lpage>.</mixed-citation></ref><ref id="B3"><mixed-citation xmlns:xlink="http://www.w3.org/1999/xlink" xlink:type="simple"><person-group><name name-style="western"><surname>Cai</surname><given-names>YX</given-names></name><name name-style="western"><surname>Ng</surname><given-names>NK</given-names></name></person-group> (<year>1999</year>) <article-title>A revision of the <italic><tp:taxon-name><tp:taxon-name-part taxon-name-part-type="genus">Caridina</tp:taxon-name-part> <tp:taxon-name-part taxon-name-part-type="species">serrata</tp:taxon-name-part></tp:taxon-name></italic> species group, with descriptions of five new species (<tp:taxon-name><tp:taxon-name-part taxon-name-part-type="subphylum">Crustacea</tp:taxon-name-part></tp:taxon-name>: <tp:taxon-name><tp:taxon-name-part taxon-name-part-type="order">Decapoda</tp:taxon-name-part></tp:taxon-name>: <tp:taxon-name><tp:taxon-name-part taxon-name-part-type="infraorder">Caridea</tp:taxon-name-part></tp:taxon-name>: <tp:taxon-name><tp:taxon-name-part taxon-name-part-type="family">Atyidae</tp:taxon-name-part></tp:taxon-name>).</article-title><source>Journal of Natural History</source><volume>33</volume>: <fpage>1603</fpage>–<lpage>1638</lpage>. <ext-link xlink:type="simple" ext-link-type="doi" xlink:href="10.1080/002229399299789">https://doi.org/10.1080/002229399299789</ext-link></mixed-citation></ref><ref id="B16"><mixed-citation xmlns:xlink="http://www.w3.org/1999/xlink" xlink:type="simple"><person-group><name name-style="western"><surname>Liang</surname><given-names>XQ</given-names></name></person-group> (<year>2004</year>) <article-title><tp:taxon-name><tp:taxon-name-part taxon-name-part-type="subphylum">Crustacea</tp:taxon-name-part></tp:taxon-name>, <tp:taxon-name><tp:taxon-name-part taxon-name-part-type="order">Decapoda</tp:taxon-name-part></tp:taxon-name>, <tp:taxon-name><tp:taxon-name-part taxon-name-part-type="family">Atyidae</tp:taxon-name-part></tp:taxon-name>. Fauna Sinica.</article-title><source>Invertebrata</source><volume>36</volume>: <fpage>1</fpage>–<lpage>375</lpage>. [In Chinese with English abstract]</mixed-citation></ref><ref id="B4"><mixed-citation xmlns:xlink="http://www.w3.org/1999/xlink" xlink:type="simple"><person-group><name name-style="western"><surname>Chen</surname><given-names>QH</given-names></name><name name-style="western"><surname>Chen</surname><given-names>WJ</given-names></name><name name-style="western"><surname>Guo</surname><given-names>ZL</given-names></name></person-group> (<year>2018</year>) <article-title>Caridean prawn (<tp:taxon-name><tp:taxon-name-part taxon-name-part-type="subphylum">Crustacea</tp:taxon-name-part></tp:taxon-name>, <tp:taxon-name><tp:taxon-name-part taxon-name-part-type="order">Decapoda</tp:taxon-name-part></tp:taxon-name>) from Dong’ao Island, Guangdong, China.</article-title><source>Zootaxa</source><volume>4399</volume>(<issue>3</issue>): <fpage>315</fpage>–<lpage>328</lpage>. <ext-link xlink:type="simple" ext-link-type="doi" xlink:href="10.11646/zootaxa.4399.3.2">https://doi.org/10.11646/zootaxa.4399.3.2</ext-link></mixed-citation></ref></ref-list></tp:taxon-treatment>
