# Supplementary material for: Two freshwater shrimp species of the genus Caridina (Decapoda, Caridea, Atyidae) from Dawanshan Island, Guangdong, China, with the description of a new species
Source: Zookeys. 2020 Apr 1;923:15–32. doi: 10.3897/zookeys.923.48593 (PMC7142168; doi:10.3897/zookeys.923.48593)
Supplement: XML Treatment for Caridina tetrazona [file zookeys.923.48593-treatment2.xml]

<!DOCTYPE tp:taxon-treatment
  PUBLIC "-//TaxonX//DTD Taxonomic Treatment Publishing DTD v0 20100105//EN" "tax-treatment-NSO.dtd">
<tp:taxon-treatment xmlns:tp="http://www.plazi.org/taxpub"><tp:treatment-meta><kwd-group><label>Taxon classification</label><kwd><named-content xmlns:xlink="http://www.w3.org/1999/xlink" content-type="kingdom">Animalia</named-content></kwd><kwd><named-content xmlns:xlink="http://www.w3.org/1999/xlink" content-type="order">Decapoda</named-content></kwd><kwd><named-content xmlns:xlink="http://www.w3.org/1999/xlink" content-type="family">Atyidae</named-content></kwd></kwd-group><mixed-citation publication-type="journal"><person-group><name><surname>Chen</surname><given-names>Qing-Hua</given-names></name><name><surname>Chen</surname><given-names>Wen-Jian</given-names></name><name><surname>Zheng</surname><given-names>Xiao-Zhuang</given-names></name><name><surname>Guo</surname><given-names>Zhao-Liang</given-names></name></person-group><article-title>Two freshwater shrimp species of the genus <italic><tp:taxon-name><tp:taxon-name-part taxon-name-part-type="genus" reg="Caridina">Caridina</tp:taxon-name-part></tp:taxon-name></italic> (<tp:taxon-name><tp:taxon-name-part taxon-name-part-type="order">Decapoda</tp:taxon-name-part></tp:taxon-name>, <tp:taxon-name><tp:taxon-name-part taxon-name-part-type="infraorder">Caridea</tp:taxon-name-part></tp:taxon-name>, <tp:taxon-name><tp:taxon-name-part taxon-name-part-type="family">Atyidae</tp:taxon-name-part></tp:taxon-name>) from Dawanshan Island, Guangdong, China, with the description of a new species</article-title><source>Zookeys</source><day>01</day><month>4</month><year>2020</year><volume>923</volume><fpage>15</fpage><lpage>32</lpage><pub-id pub-id-type="doi">10.3897/zookeys.923.48593</pub-id></mixed-citation></tp:treatment-meta><tp:nomenclature><tp:taxon-name><object-id xmlns:xlink="http://www.w3.org/1999/xlink" content-type="arpha" xlink:type="simple">3F0711A4-4E95-51CF-AF4E-9E5E8EE93B51</object-id>
              <tp:taxon-name-part taxon-name-part-type="genus" reg="Caridina">Caridina</tp:taxon-name-part>
              <tp:taxon-name-part taxon-name-part-type="species" reg="tetrazona">tetrazona</tp:taxon-name-part>
              <object-id xmlns:xlink="http://www.w3.org/1999/xlink" content-type="zoobank" xlink:type="simple">http://zoobank.org/F3E1596D-A5CE-47B0-8926-19E95DAAC97A</object-id>
            </tp:taxon-name><tp:taxon-status xmlns:xlink="http://www.w3.org/1999/xlink" xlink:type="simple">sp. nov.</tp:taxon-status><xref ref-type="fig" rid="F2">Figs 2A</xref><xref ref-type="fig" rid="F3">, 3A</xref><xref ref-type="fig" rid="F4">, 4</xref><xref ref-type="fig" rid="F5">, 5</xref></tp:nomenclature><tp:treatment-sec sec-type="material" id="SECID0ED3AE"><title>Material examined.</title><p><bold><italic>Holotype</italic></bold>: male (<abbrev xmlns:xlink="http://www.w3.org/1999/xlink" content-type="institution" xlink:title="School of Life Science and Engineering, Foshan" id="ABBRID0EO3AE" xlink:type="simple">FU</abbrev>, 2017-06-27-01), <abbrev xmlns:xlink="http://www.w3.org/1999/xlink" xlink:title="carapace length" id="ABBRID0ET3AE" xlink:type="simple">cl</abbrev> 3.9 mm, <abbrev xmlns:xlink="http://www.w3.org/1999/xlink" xlink:title="total length" id="ABBRID0EX3AE" xlink:type="simple">tl</abbrev> 14.4 mm, <abbrev xmlns:xlink="http://www.w3.org/1999/xlink" xlink:title="rostral length" id="ABBRID0E23AE" xlink:type="simple">rl</abbrev> 1.3 mm, a stream near Longtangzui Dawanshan Island, Zhuhai City, Guangdong, China (<named-content xmlns:xlink="http://www.w3.org/1999/xlink" content-type="dwc:verbatimCoordinates" xlink:type="simple"><named-content content-type="geo-json" specific-use="{&#34;type&#34;:&#34;Point&#34;,&#34;coordinates&#34;:[113.716667,21.949778]}" id="NCID0EC4AE" xlink:type="simple">21°56'59.2"N, 113°43'00"E</named-content></named-content>, <abbrev xmlns:xlink="http://www.w3.org/1999/xlink" xlink:title="altitude" id="ABBRID0EH4AE" xlink:type="simple">al</abbrev>. 8 m, <abbrev xmlns:xlink="http://www.w3.org/1999/xlink" xlink:title="sampling station" id="ABBRID0EL4AE" xlink:type="simple">stn</abbrev> 1), 9 June 2017. <bold><italic>Paratypes</italic></bold>: male (<abbrev xmlns:xlink="http://www.w3.org/1999/xlink" content-type="institution" xlink:title="School of Life Science and Engineering, Foshan" id="ABBRID0ES4AE" xlink:type="simple">FU</abbrev>, 2017-06-27-02), <abbrev xmlns:xlink="http://www.w3.org/1999/xlink" xlink:title="carapace length" id="ABBRID0EX4AE" xlink:type="simple">cl</abbrev> 4.3 mm, 4 males (<abbrev xmlns:xlink="http://www.w3.org/1999/xlink" content-type="institution" xlink:title="School of Life Science and Engineering, Foshan" id="ABBRID0E24AE" xlink:type="simple">FU</abbrev>, 2017-06-27-03), <abbrev xmlns:xlink="http://www.w3.org/1999/xlink" xlink:title="carapace length" id="ABBRID0EA5AE" xlink:type="simple">cl</abbrev> 3.8–4.3 mm, 33 females, 4 ovigerous (<abbrev xmlns:xlink="http://www.w3.org/1999/xlink" content-type="institution" xlink:title="School of Life Science and Engineering, Foshan" id="ABBRID0EE5AE" xlink:type="simple">FU</abbrev>, 2017-06-27-04), <abbrev xmlns:xlink="http://www.w3.org/1999/xlink" xlink:title="carapace length" id="ABBRID0EJ5AE" xlink:type="simple">cl</abbrev> 3.8–5.4 mm, same collection data as for holotype, <abbrev xmlns:xlink="http://www.w3.org/1999/xlink" xlink:title="sample collectors" id="ABBRID0EN5AE" xlink:type="simple">coll</abbrev>. Z. L. Guo, W. J. Chen.</p></tp:treatment-sec><tp:treatment-sec sec-type="material" id="SECID0ER5AE"><title>Comparative material.</title><p><italic><tp:taxon-name><tp:taxon-name-part taxon-name-part-type="genus" reg="Caridina">Caridina</tp:taxon-name-part> <tp:taxon-name-part taxon-name-part-type="species" reg="serrata">serrata</tp:taxon-name-part></tp:taxon-name></italic> Stimpson, 1860 (see material under <italic><tp:taxon-name><tp:taxon-name-part taxon-name-part-type="genus" reg="Caridina">Caridina</tp:taxon-name-part> <tp:taxon-name-part taxon-name-part-type="species" reg="serrata">serrata</tp:taxon-name-part></tp:taxon-name></italic>). <italic><tp:taxon-name><tp:taxon-name-part taxon-name-part-type="genus" reg="Caridina">Caridina</tp:taxon-name-part> <tp:taxon-name-part taxon-name-part-type="species" reg="cantonensis">cantonensis</tp:taxon-name-part></tp:taxon-name></italic> Yu, 1938; 8 males, <abbrev xmlns:xlink="http://www.w3.org/1999/xlink" xlink:title="carapace length" id="ABBRID0EY6AE" xlink:type="simple">cl</abbrev> 3.5–6.3 mm, 5 females, 2 ovigerous, <abbrev xmlns:xlink="http://www.w3.org/1999/xlink" xlink:title="carapace length" id="ABBRID0E36AE" xlink:type="simple">cl</abbrev> 4.1–6.3 mm, a stream at Mangzixia, Yingde, Qingyuan City, Guangdong, China (<named-content xmlns:xlink="http://www.w3.org/1999/xlink" content-type="dwc:verbatimCoordinates" xlink:type="simple"><named-content content-type="geo-json" specific-use="{&#34;type&#34;:&#34;Point&#34;,&#34;coordinates&#34;:[113.318333,24.055556]}" id="NCID0EEAAG" xlink:type="simple">24°3'20"N, 113°19'6"</named-content></named-content>E, <abbrev xmlns:xlink="http://www.w3.org/1999/xlink" xlink:title="altitude" id="ABBRID0EJAAG" xlink:type="simple">al</abbrev>. 20 m), 4 June 2018, <abbrev xmlns:xlink="http://www.w3.org/1999/xlink" xlink:title="sample collectors" id="ABBRID0ENAAG" xlink:type="simple">coll</abbrev>. Z. L. GUO, W. J. Chen, X. Z. Zheng.</p></tp:treatment-sec><tp:treatment-sec sec-type="diagnosis" id="SECID0ERAAG"><title>Diagnosis.</title><p>Rostrum short, straight or slightly sloping downwards, nearly reaching to or slightly reaching beyond end of 1<sup>st</sup> segment of antennular peduncle, rostral formula 3–8 (usually 5–7) + 4–6/1–2. 1<sup>st</sup> pereiopod carpus 0.63–0.70 × as long as chela, 1.6–1.7 × as long as high; chela 1.8–2.0 × as long as broad; fingers 0.92–1.1 × as long as palm. 2<sup>nd</sup> pereiopod carpus 1.1–1.3 × as long as chela, 4.9–5.3 × as long as high; chela 2.7–2.9 × as long as broad; fingers 1.7–1.8 × as long as palm. 3<sup>rd</sup> pereiopod propodus 3.9–4.5× as long as dactylus, with 8–11 thin spines on the posterior and lateral margins. 5<sup>th</sup> pereiopod propodus 4.9–5.1 × as long as dactylus, with 8–11 thin spines on the posterior and lateral margins, dactylus terminating in one claw, with 27–31 spinules on flexor margin. Endopod of male 1<sup>st</sup> pleopod extending to 0.56 × exopod length, wider proximally, subrectangular, 2.5–2.6 × as long as wide, appendix interna well developed, arising from distal 1/3 of endopod, reaching beyond end of endopod. Appendix masculina of male 2<sup>nd</sup> pleopod rod-shaped, reaching to 0.7 length of endopod, appendix interna reaching to 0.7 length of appendix masculina. Uropodal diaeresis with 18–20 movable spinules. Eggs 0.51–0.65 × 0.84–0.97 mm in diameter.</p></tp:treatment-sec><tp:treatment-sec sec-type="description" id="SECID0EFBAG"><title>Description.</title><p>Body: small, slender and sub-cylindrical, males up to 14.8 mm <abbrev xmlns:xlink="http://www.w3.org/1999/xlink" xlink:title="total length" id="ABBRID0ELBAG" xlink:type="simple">tl</abbrev>, females up to 20.4 mm <abbrev xmlns:xlink="http://www.w3.org/1999/xlink" xlink:title="total length" id="ABBRID0EPBAG" xlink:type="simple">tl</abbrev>.</p><p>Rostrum (Fig. <xref ref-type="fig" rid="F4">4A, B</xref>): Short, only 0.15–0.32 of <abbrev xmlns:xlink="http://www.w3.org/1999/xlink" xlink:title="carapace length" id="ABBRID0EZBAG" xlink:type="simple">cl</abbrev>, straight or slightly sloping downwards; reaching end of basal segment of antennular peduncle, or to just beyond it; armed dorsally with 7–14 teeth, including 3–8 (usually 5–7) on carapace posterior to orbital margin, ventrally with 1–2 teeth; lateral carina dividing rostrum into two unequal parts, continuing posteriorly to orbital margin.</p><p>Eyes (Fig. <xref ref-type="fig" rid="F4">4A, B</xref>): Well developed on short ocular peduncle, cornea globular.</p><p>Carapace (Fig. <xref ref-type="fig" rid="F4">4A, B</xref>): Smooth, glabrous; antennal spine acute, fused with inferior orbital angle; pterygostomian margin broadly rounded or slightly produced forward; no pterygostomian.</p><p>Antennule (Fig. <xref ref-type="fig" rid="F4">4A–C</xref>): Peduncle reaching slightly short of scaphocerite; stylocerite long, reaching 0.3 × of 2<sup>nd</sup> segment; anterolateral angle reaching 0.2 × of 2<sup>nd</sup> segment; length of basal segment as long as sum of length of 2<sup>nd</sup> and 3<sup>rd</sup> segments, 2<sup>nd</sup> segment 0.46–0.51 × of basal segment, 1.1–1.3 × of 3<sup>rd</sup> segment; all segments with sub-marginal plumose setae.</p><p>Antenna (Fig. <xref ref-type="fig" rid="F4">4D</xref>): Peduncle about 0.54 × of scaphocerite; scaphocerite about 3.6 × as long as wide, outer margin straight, ending in strong sub-apical spine, inner and anterior margins with long plumose setae.</p><p>Mandible (Fig. <xref ref-type="fig" rid="F4">4E</xref>): Without palp; left incisor process with 4 sharp teeth; medially 2 groups of setae; molar process ridged.</p><p>Maxillula (Fig. <xref ref-type="fig" rid="F4">4F</xref>): Lower lacinia broadly rounded, with several rows of plumose setae; upper lacinia elongate, medial edge straight, with 29 strong spinules and simple setae; palp simple, slightly expanding distally, with 4 long simple setae.</p><p>Maxilla (Fig. <xref ref-type="fig" rid="F4">4G</xref>): Scaphognathite tapering posteriorly, distally with regular row of long plumose setae and short marginal plumose setae continuing down proximal triangular process, furnished with numerous long plumose setae; upper and middle endite with marginal simple, denticulate and sub-marginal simple setae, distally with plumose setae; lower endite with long simple marginal setae; palp distinctly shorter than cleft of upper endite, wider proximally than distally.</p><p>First maxilliped (Fig. <xref ref-type="fig" rid="F4">4H</xref>): Palp broadly triangular ending in fringe-like tip and with terminal plumose setae; caridean lobe broad, with marginal plumose setae; exopodal flagellum well developed, with distally marginal plumose setae; ultimate and penultimate segments of endopod indistinctly divided; medial and distal margins of ultimate segment with marginal and sub-marginal rows of simple, denticulate and plumose setae; penultimate segments with marginal long plumose setae.</p><p>Second maxilliped (Fig. <xref ref-type="fig" rid="F4">4I</xref>): Ultimate and penultimate segments of endopod indistinctly divided, reflexed against basal segment; inner margin of ultimate, penultimate and basal segments with long setae of various types; exopod flagellum long, slender with marginal plumose setae distally.</p><p>Branchial formula typical for genus. Epipod on first four pereiopods.</p><fig id="F4" position="float" orientation="portrait"><object-id xmlns:xlink="http://www.w3.org/1999/xlink" content-type="doi" xlink:type="simple">10.3897/zookeys.923.48593.figure4</object-id><object-id xmlns:xlink="http://www.w3.org/1999/xlink" content-type="arpha" xlink:type="simple">F899DE44-D75B-53F1-8086-B15872CB525D</object-id><label>Figure 4.</label><caption><p><italic><tp:taxon-name><tp:taxon-name-part taxon-name-part-type="genus" reg="Caridina">Caridina</tp:taxon-name-part> <tp:taxon-name-part taxon-name-part-type="species" reg="tetrazona">tetrazona</tp:taxon-name-part></tp:taxon-name></italic> sp. nov. <bold>A</bold> Entire animal, lateral view, holotype (<abbrev xmlns:xlink="http://www.w3.org/1999/xlink" content-type="institution" xlink:title="School of Life Science and Engineering, Foshan" id="ABBRID0EVEAG" xlink:type="simple">FU</abbrev>, 2017-06-27-01) <bold>B–I</bold> paratype (<abbrev xmlns:xlink="http://www.w3.org/1999/xlink" content-type="institution" xlink:title="School of Life Science and Engineering, Foshan" id="ABBRID0E3EAG" xlink:type="simple">FU</abbrev>, 2017-06-27-02) <bold>B</bold> carapace and cephalic appendages, lateral view <bold>C</bold> antennule <bold>D</bold> antenna <bold>E</bold> mandible <bold>F</bold> maxillula <bold>G</bold> maxilla <bold>H</bold> first maxilliped <bold>I</bold> second maxilliped.</p></caption><graphic xmlns:xlink="http://www.w3.org/1999/xlink" xlink:href="zookeys-923-015-g004.jpg" position="float" orientation="portrait" xlink:type="simple" id="oo_396118.jpg"><uri content-type="original_file" xlink:type="simple">https://binary.pensoft.net/fig/396118</uri></graphic></fig><p>Third maxilliped (Fig. <xref ref-type="fig" rid="F5">5A</xref>): Reaches to end of 2<sup>nd</sup> antennular peduncle segment, endopod three-segmented, penultimate segment as long as basal segment; distal segment 0.87–0.90 × as long as penultimate segment, ending in a large claw-like spine surrounded by simple setae, preceded by about 5–8 spines on distal third of posterior margin, proximally a clump of long and short simple, serrate setae; exopod reaches to end of basal segment of endopod, distal margin with long plumose setae.</p><p>First pereiopod (Fig. <xref ref-type="fig" rid="F5">5B</xref>): Reaches end of eyes; chela 1.8–2.2 × as long as wide; 1.4–1.6 × as long as carpus; movable finger 2.8–3.2 × as long as wide, 0.92–1.1× as long as palm, setal brushes well developed; carpus excavated anterior-dorsally, 1.5–1.8 × as long as high, 0.90–1.0 × as long as merus.</p><p>Second pereiopod (Fig. <xref ref-type="fig" rid="F5">5C</xref>): Reaches about end of 3<sup>rd</sup> antennular peduncle segment, more slender and longer than first pereiopod; chela 2.6–3.2 × as long as wide; 0.78–0.87 × as long as carpus; movable finger 4.0–4.6 × as long as wide and 1.5–1.7 × as long as palm, setal brushes well developed; carpus 4.9–5.9 × as long as high, slightly excavated anterior, as long as merus.</p><p>Third pereiopod (Fig. <xref ref-type="fig" rid="F5">5D</xref>): Reaches beyond end of scaphocerite; dactylus 2.9–3.5 × as long as wide, ending in prominent claw-like spine surrounded by simple setae, flexor margin bearing 4–5 spines; propodus 4.5–4.9 × as long as dactylus, bearing 8–12 spinules on posterior and lateral margin, 8.4–9.7 × as long as wide; carpus 0.67–0.82 × as long as propodus; merus 1.7–2.0× as long as carpus, with about 3–4 strong spines on the posterior margin.</p><p>Fourth pereiopod: Reaches middle of 2<sup>nd</sup> segment of antennular peduncle; dactylus 3.0–4.2 × as long as wide, ending in prominent claw-like spine surrounded by simple setae, flexor margin bearing 4–6 spines; propodus 4.2–5.1 × as long as dactylus, bearing 9–13 spinules on posterior and lateral margin, 8.5–10.5 × as long as wide; carpus 0.66–0.81 × as long as propodus; merus 1.6–1.8× as long as carpus, with about 3–4 strong spines on the posterior margin.</p><p>Fifth pereiopod (Fig. <xref ref-type="fig" rid="F5">5E</xref>): Reaches middle of 1<sup>st</sup> segment of antennular peduncle; dactylus 2.8–3.6 × as long as wide, ending in prominent claw-like spine surrounded by simple setae, flexor margin bearing with a row of 27–31 comb-like spinules; propodus 4.7–5.1 × as long as dactylus, bearing 8–11 spinules on posterior and lateral margin, 8.9–11.9 × as long as wide; carpus 0.52–0.62 × as long as propodus; merus 1.3–1.5 × as long as carpus, with about 3–4 strong spines on the posterior margin.</p><p>First pleopod (Fig. <xref ref-type="fig" rid="F5">5F</xref>): Endopod of male subrectangular, wider proximally, 0.56 × as long as exopod, 2.5–2.6 × as long as proximal wide, ending broadly rounded; inner margin slightly concave, bearing short spine-like setae, outer margin slightly convex, bearing long spine-like setae, distinctly longer and stout on distal 1/3, distal end tip bearing nearly equal length shorter spine-like setae; appendix interna well developed, arising from distal 1/3 of endopod, reaching beyond end of endopod, distally with numerous cincinulli.</p><p>Second pleopod (Fig. <xref ref-type="fig" rid="F5">5G</xref>): Appendix masculina rod-shaped, reaching about 0.7 × length of exopod, inner margin and tip bearing numerous spine setae; appendix interna slender, reaching about 0.73 × length of appendix masculina, distally with many cincinulli.</p><p>Telson (Fig. <xref ref-type="fig" rid="F5">5H</xref>): 0.56–0.75 × as long as <abbrev xmlns:xlink="http://www.w3.org/1999/xlink" xlink:title="carapace length" id="ABBRID0EQHAG" xlink:type="simple">cl</abbrev>, tapering posterior, dorsal surface with 6 pairs of stout movable spine-like setae including the pair at poster lateral angles; posterior margin with 4–5 pairs of intermediate plumose setae, the outer one usually strongest and longest, no median projection on posterior margin. Exopodite of uropod bearing a series of 18–20 movable spinules on the diaeresis.</p><p>Eggs 0.51–0.65 × 0.84–0.97 mm in diameter.</p><p>Coloration: Body semi-translucent, four dark blue bands transverse on the tergum of the 1<sup>st</sup>, 3<sup>rd</sup>, 5<sup>th</sup>, and 6<sup>th</sup> abdominal segments, appendages mostly translucent (Fig. <xref ref-type="fig" rid="F3">3A</xref>).</p><fig id="F5" position="float" orientation="portrait"><object-id xmlns:xlink="http://www.w3.org/1999/xlink" content-type="doi" xlink:type="simple">10.3897/zookeys.923.48593.figure5</object-id><object-id xmlns:xlink="http://www.w3.org/1999/xlink" content-type="arpha" xlink:type="simple">2C993802-7855-58E9-9F25-007D6DD178AA</object-id><label>Figure 5.</label><caption><p><italic><tp:taxon-name><tp:taxon-name-part taxon-name-part-type="genus" reg="Caridina">Caridina</tp:taxon-name-part> <tp:taxon-name-part taxon-name-part-type="species" reg="tetrazona">tetrazona</tp:taxon-name-part></tp:taxon-name></italic> sp. nov. paratype (<abbrev xmlns:xlink="http://www.w3.org/1999/xlink" content-type="institution" xlink:title="School of Life Science and Engineering, Foshan" id="ABBRID0EWIAG" xlink:type="simple">FU</abbrev>, 2017-06-27-02). <bold>A</bold> Third maxilliped <bold>B</bold> first pereiopod <bold>C</bold> second pereiopod <bold>D</bold> third pereiopod <bold>E</bold> fifth pereiopod <bold>F</bold> first pleopod <bold>G</bold> second pleopod <bold>H</bold> telson <bold>I</bold> diaeresis of uropodal exopod.</p></caption><graphic xmlns:xlink="http://www.w3.org/1999/xlink" xlink:href="zookeys-923-015-g005.jpg" position="float" orientation="portrait" xlink:type="simple" id="oo_396119.jpg"><uri content-type="original_file" xlink:type="simple">https://binary.pensoft.net/fig/396119</uri></graphic></fig></tp:treatment-sec><tp:treatment-sec sec-type="etymology" id="SECID0ESJAG"><title>Etymology.</title><p><italic><tp:taxon-name><tp:taxon-name-part taxon-name-part-type="genus" reg="Caridina">Caridina</tp:taxon-name-part> <tp:taxon-name-part taxon-name-part-type="species" reg="tetrazona">tetrazona</tp:taxon-name-part></tp:taxon-name></italic> is a combination of two Latin words, <italic>tetra</italic>, four, and <italic>zona</italic>, band, alluding to its four-banded color pattern.</p></tp:treatment-sec><tp:treatment-sec sec-type="remarks" id="SECID0EHKAG"><title>Remarks.</title><p><italic><tp:taxon-name><tp:taxon-name-part taxon-name-part-type="genus" reg="Caridina">Caridina</tp:taxon-name-part> <tp:taxon-name-part taxon-name-part-type="species" reg="tetrazona">tetrazona</tp:taxon-name-part></tp:taxon-name></italic> sp. nov. is most similar to <italic><tp:taxon-name><tp:taxon-name-part taxon-name-part-type="genus" reg="Caridina">C.</tp:taxon-name-part> <tp:taxon-name-part taxon-name-part-type="species" reg="serrata">serrata</tp:taxon-name-part></tp:taxon-name></italic> Stimpson, 1860 (which also occurs on the same island) in the short rostrum, the shape of the endopod of the male first pleopod, and the similar-sized eggs. It can be easily distinguished from <italic><tp:taxon-name><tp:taxon-name-part taxon-name-part-type="genus" reg="Caridina">C.</tp:taxon-name-part> <tp:taxon-name-part taxon-name-part-type="species" reg="serrata">serrata</tp:taxon-name-part></tp:taxon-name></italic> by the length of the basal segment of the antennular peduncle which is as long as the combined length of 2<sup>nd</sup> and 3<sup>rd</sup> segments (versus length of basal segment distinctly longer than the combined length of 2<sup>nd</sup> and 3<sup>rd</sup> segments in <italic><tp:taxon-name><tp:taxon-name-part taxon-name-part-type="genus" reg="Caridina">C.</tp:taxon-name-part> <tp:taxon-name-part taxon-name-part-type="species" reg="serrata">serrata</tp:taxon-name-part></tp:taxon-name></italic>); length of penultimate segment of 3<sup>rd</sup> maxilliped as long as basal segment; the distal segment is distinctly shorter than the penultimate segment (versus penultimate segment distinct shorter than basal segment and distal segment as long as penultimate segment in <italic><tp:taxon-name><tp:taxon-name-part taxon-name-part-type="genus" reg="Caridina">C.</tp:taxon-name-part> <tp:taxon-name-part taxon-name-part-type="species" reg="serrata">serrata</tp:taxon-name-part></tp:taxon-name></italic>); the absence of a projection on the posterior margin of telson (versus with a projection in <italic><tp:taxon-name><tp:taxon-name-part taxon-name-part-type="genus" reg="Caridina">C.</tp:taxon-name-part> <tp:taxon-name-part taxon-name-part-type="species" reg="serrata">serrata</tp:taxon-name-part></tp:taxon-name></italic>), and the slender scaphocerite (3.6–3.7 times as long as wide versus 3.0–3.2 times in <italic><tp:taxon-name><tp:taxon-name-part taxon-name-part-type="genus" reg="Caridina">C.</tp:taxon-name-part> <tp:taxon-name-part taxon-name-part-type="species" reg="serrata">serrata</tp:taxon-name-part></tp:taxon-name></italic>). In addition, the four dark blue bands on the body of live shrimps allow an easy identification in the field. <italic><tp:taxon-name><tp:taxon-name-part taxon-name-part-type="genus" reg="Caridina">Caridina</tp:taxon-name-part> <tp:taxon-name-part taxon-name-part-type="species" reg="tetrazona">tetrazona</tp:taxon-name-part></tp:taxon-name></italic> sp. nov. also shows close similarity with <italic><tp:taxon-name><tp:taxon-name-part taxon-name-part-type="genus" reg="Caridina">C.</tp:taxon-name-part> <tp:taxon-name-part taxon-name-part-type="species" reg="cantonensis">cantonensis</tp:taxon-name-part></tp:taxon-name></italic> Yu, 1938 regarding the ratios of various segments of the 1<sup>st</sup> and 2<sup>nd</sup> pereiopods. Beside its peculiar coloration, <italic><tp:taxon-name><tp:taxon-name-part taxon-name-part-type="genus" reg="Caridina">C.</tp:taxon-name-part> <tp:taxon-name-part taxon-name-part-type="species" reg="tetrazona">tetrazona</tp:taxon-name-part></tp:taxon-name></italic> sp. nov. differs from <italic><tp:taxon-name><tp:taxon-name-part taxon-name-part-type="genus" reg="Caridina">C.</tp:taxon-name-part> <tp:taxon-name-part taxon-name-part-type="species" reg="cantonensis">cantonensis</tp:taxon-name-part></tp:taxon-name></italic> in the short rostrum, which only reaches the end of 1<sup>st</sup> segment of the antennular peduncle (versus distinctly reaches beyond the end of the 2<sup>nd</sup> segment in <italic><tp:taxon-name><tp:taxon-name-part taxon-name-part-type="genus" reg="Caridina">C.</tp:taxon-name-part> <tp:taxon-name-part taxon-name-part-type="species" reg="cantonensis">cantonensis</tp:taxon-name-part></tp:taxon-name></italic>); the endopod of the male first pleopod slender (2.6–2.7 times as long as wide versus 2.1–2.4 times in <italic><tp:taxon-name><tp:taxon-name-part taxon-name-part-type="genus" reg="Caridina">C.</tp:taxon-name-part> <tp:taxon-name-part taxon-name-part-type="species" reg="cantonensis">cantonensis</tp:taxon-name-part></tp:taxon-name></italic>) and distal part not dilated (versus distally distinctively dilated in <italic><tp:taxon-name><tp:taxon-name-part taxon-name-part-type="genus" reg="Caridina">C.</tp:taxon-name-part> <tp:taxon-name-part taxon-name-part-type="species" reg="cantonensis">cantonensis</tp:taxon-name-part></tp:taxon-name></italic>); palp of 1<sup>st</sup> maxilliped ending in a finger-like tip (versus broadly rounded in <italic><tp:taxon-name><tp:taxon-name-part taxon-name-part-type="genus" reg="Caridina">C.</tp:taxon-name-part> <tp:taxon-name-part taxon-name-part-type="species" reg="cantonensis">cantonensis</tp:taxon-name-part></tp:taxon-name></italic>); and absence of a projection on the posterior telsonic margin (versus with a projection in <italic><tp:taxon-name><tp:taxon-name-part taxon-name-part-type="genus" reg="Caridina">C.</tp:taxon-name-part> <tp:taxon-name-part taxon-name-part-type="species" reg="cantonensis">cantonensis</tp:taxon-name-part></tp:taxon-name></italic>). <italic><tp:taxon-name><tp:taxon-name-part taxon-name-part-type="genus" reg="Caridina">Caridina</tp:taxon-name-part> <tp:taxon-name-part taxon-name-part-type="species" reg="tetrazona">tetrazona</tp:taxon-name-part></tp:taxon-name></italic> sp. nov. closely resembles <italic><tp:taxon-name><tp:taxon-name-part taxon-name-part-type="genus" reg="Caridina">C.</tp:taxon-name-part> <tp:taxon-name-part taxon-name-part-type="species" reg="trifasciata">trifasciata</tp:taxon-name-part></tp:taxon-name></italic> Yam &amp; Cai, 2003, in having similar dark blue bands on their abdomen, and in having the shape of the endopod of the male 1<sup>st</sup> pleopod and appendix masculina of the male 2<sup>nd</sup> pleopod similar. <italic><tp:taxon-name><tp:taxon-name-part taxon-name-part-type="genus" reg="Caridina">Caridina</tp:taxon-name-part> <tp:taxon-name-part taxon-name-part-type="species" reg="tetrazona">tetrazona</tp:taxon-name-part></tp:taxon-name></italic> sp. nov. differs from <italic><tp:taxon-name><tp:taxon-name-part taxon-name-part-type="genus" reg="Caridina">C.</tp:taxon-name-part> <tp:taxon-name-part taxon-name-part-type="species" reg="trifasciata">trifasciata</tp:taxon-name-part></tp:taxon-name></italic> in its proportionately shorter rostrum (only reaches the end of the 1<sup>st</sup> segment of the antennular peduncle versus reaches beyond the end of the 2<sup>nd</sup> segment in <italic><tp:taxon-name><tp:taxon-name-part taxon-name-part-type="genus" reg="Caridina">C.</tp:taxon-name-part> <tp:taxon-name-part taxon-name-part-type="species" reg="trifasciata">trifasciata</tp:taxon-name-part></tp:taxon-name></italic>); palp of the 1<sup>st</sup> maxilliped ending in a finger-like tip (versus broadly rounded in <italic><tp:taxon-name><tp:taxon-name-part taxon-name-part-type="genus" reg="Caridina">C.</tp:taxon-name-part> <tp:taxon-name-part taxon-name-part-type="species" reg="trifasciata">trifasciata</tp:taxon-name-part></tp:taxon-name></italic>); and the slender scaphocerite (3.6–3.7 times as long as wide versus 2.8 times in <italic><tp:taxon-name><tp:taxon-name-part taxon-name-part-type="genus" reg="Caridina">C.</tp:taxon-name-part> <tp:taxon-name-part taxon-name-part-type="species" reg="trifasciata">trifasciata</tp:taxon-name-part></tp:taxon-name></italic>).</p></tp:treatment-sec><tp:treatment-sec sec-type="Ecological notes" id="SECID0EITAG"><title>Ecological notes.</title><p>The type specimens were collected from a small stream at an elevation of 8 m, <abbrev xmlns:xlink="http://www.w3.org/1999/xlink" xlink:title="sampling station" id="ABBRID0EOTAG" xlink:type="simple">stn</abbrev> 1, near Longtangzui, Dawanshan Island, Zhuhai City, Guangdong, China (<named-content xmlns:xlink="http://www.w3.org/1999/xlink" content-type="dwc:verbatimCoordinates" xlink:type="simple"><named-content content-type="geo-json" specific-use="{&#34;type&#34;:&#34;Point&#34;,&#34;coordinates&#34;:[113.716667,21.949778]}" id="NCID0EVTAG" xlink:type="simple">21°56'59.2"N, 113°43'00"E</named-content></named-content>) (Fig. <xref ref-type="fig" rid="F1">1</xref>). The stream is 2–3 m in width and 0.3–0.5 m in depth. The stream bed consists of rocks interspersed with gravel and sands patches. The bank was covered with aquatic vegetation. The shrimps live among rocks and marginal vegetation. The stream water was fast flowing and the temperature was 26 °C, pH was 6.4, and dissolved oxygen concentrations was 7.8 mg/1.</p></tp:treatment-sec><tp:treatment-sec sec-type="distribution" id="SECID0E5TAG"><title>Distribution.</title><p>only known from Guangdong Province, southern China.</p></tp:treatment-sec><tp:treatment-sec><!--Section generated to contain objects referenced in tp:taxon-treatment.--><fig id="F2" position="float" orientation="portrait"><object-id xmlns:xlink="http://www.w3.org/1999/xlink" content-type="doi" xlink:type="simple">10.3897/zookeys.923.48593.figure2</object-id><object-id xmlns:xlink="http://www.w3.org/1999/xlink" content-type="arpha" xlink:type="simple">419EE9F5-9874-5BAB-98A5-861D5CC30B3F</object-id><label>Figure 2.</label><caption><p>Habitats of the two shrimp species in this study. <bold>A</bold> Habitat of <italic><tp:taxon-name><tp:taxon-name-part taxon-name-part-type="genus" reg="Caridina">Caridina</tp:taxon-name-part> <tp:taxon-name-part taxon-name-part-type="species" reg="tetrazona">tetrazona</tp:taxon-name-part></tp:taxon-name></italic> sp. nov. <bold>B, C</bold> habitat of <italic><tp:taxon-name><tp:taxon-name-part taxon-name-part-type="genus" reg="Caridina">C.</tp:taxon-name-part> <tp:taxon-name-part taxon-name-part-type="species" reg="serrata">serrata</tp:taxon-name-part></tp:taxon-name></italic>.</p></caption><graphic xmlns:xlink="http://www.w3.org/1999/xlink" xlink:href="zookeys-923-015-g002.jpg" position="float" orientation="portrait" xlink:type="simple" id="oo_396116.jpg"><uri content-type="original_file" xlink:type="simple">https://binary.pensoft.net/fig/396116</uri></graphic></fig><fig id="F3" position="float" orientation="portrait"><object-id xmlns:xlink="http://www.w3.org/1999/xlink" content-type="doi" xlink:type="simple">10.3897/zookeys.923.48593.figure3</object-id><object-id xmlns:xlink="http://www.w3.org/1999/xlink" content-type="arpha" xlink:type="simple">53D7D4DE-050A-5242-B0CC-7C1324EA8C26</object-id><label>Figure 3.</label><caption><p>Photos of live specimens of the two species of <italic><tp:taxon-name><tp:taxon-name-part taxon-name-part-type="genus" reg="Caridina">Caridina</tp:taxon-name-part></tp:taxon-name></italic> from Dawanshan Island. <bold>A</bold><italic><tp:taxon-name><tp:taxon-name-part taxon-name-part-type="genus" reg="Caridina">Caridina</tp:taxon-name-part> <tp:taxon-name-part taxon-name-part-type="species" reg="tetrazona">tetrazona</tp:taxon-name-part></tp:taxon-name></italic> sp. nov. <bold>B</bold> dorsal view of <italic><tp:taxon-name><tp:taxon-name-part taxon-name-part-type="genus" reg="Caridina">C.</tp:taxon-name-part> <tp:taxon-name-part taxon-name-part-type="species" reg="serrata">serrata</tp:taxon-name-part></tp:taxon-name></italic><bold>C</bold> lateral view of <italic><tp:taxon-name><tp:taxon-name-part taxon-name-part-type="genus" reg="Caridina">C.</tp:taxon-name-part> <tp:taxon-name-part taxon-name-part-type="species" reg="serrata">serrata</tp:taxon-name-part></tp:taxon-name></italic>.</p></caption><graphic xmlns:xlink="http://www.w3.org/1999/xlink" xlink:href="zookeys-923-015-g003.jpg" position="float" orientation="portrait" xlink:type="simple" id="oo_396117.jpg"><uri content-type="original_file" xlink:type="simple">https://binary.pensoft.net/fig/396117</uri></graphic></fig><fig id="F1" position="float" orientation="portrait"><object-id xmlns:xlink="http://www.w3.org/1999/xlink" content-type="doi" xlink:type="simple">10.3897/zookeys.923.48593.figure1</object-id><object-id xmlns:xlink="http://www.w3.org/1999/xlink" content-type="arpha" xlink:type="simple">BB64FB44-D75B-54B9-9C6F-6AF30C354A7A</object-id><label>Figure 1.</label><caption><p>The light blue point shows the location of Dawanshan Island. The inset shows the sample locations. The yellow icon (<abbrev xmlns:xlink="http://www.w3.org/1999/xlink" xlink:title="sampling station" id="ABBRID0EFBAC" xlink:type="simple">stn</abbrev> 1) shows the collection site of <italic><tp:taxon-name><tp:taxon-name-part taxon-name-part-type="genus" reg="Caridina">Caridina</tp:taxon-name-part> <tp:taxon-name-part taxon-name-part-type="species" reg="tetrazona">tetrazona</tp:taxon-name-part></tp:taxon-name></italic> sp. nov., and red icons (stns 2–5) are the collection sites of <italic><tp:taxon-name><tp:taxon-name-part taxon-name-part-type="genus" reg="Caridina">C.</tp:taxon-name-part> <tp:taxon-name-part taxon-name-part-type="species" reg="serrata">serrata</tp:taxon-name-part></tp:taxon-name></italic>.</p></caption><graphic xmlns:xlink="http://www.w3.org/1999/xlink" xlink:href="zookeys-923-015-g001.jpg" position="float" orientation="portrait" xlink:type="simple" id="oo_396115.jpg"><uri content-type="original_file" xlink:type="simple">https://binary.pensoft.net/fig/396115</uri></graphic></fig></tp:treatment-sec></tp:taxon-treatment>
